# Supplementary material for: Relationship between Cortical Thickness and EEG Alterations during Sleep in the Alzheimer’s Disease
Source: Brain Sci. 2021 Sep 4;11(9):1174. doi: 10.3390/brainsci11091174 (PMC8468220; doi:10.3390/brainsci11091174)
Supplement: Supplementary file 1 [file brainsci-11-01174-s001.zip]

Archive with 1 entries (1 files):
- brainsci-1342224-supplementary.pdf
